# Supplementary material for: Impact of lymph node dissection on clinical outcomes of intrahepatic cholangiocarcinoma: Inverse probability of treatment weighting with survival analysis
Source: J Hepatobiliary Pancreat Sci. 2021 Sep 16;29(2):217–29. doi: 10.1002/jhbp.1038 (PMC9291593; doi:10.1002/jhbp.1038)
Supplement: Supplementary file 5 — Table S1 [file JHBP-29-217-s001.xlsx]

## Sheet: Sheet1
Supplementary Table. Clinicopathologic characteristics of the entire patient cohort
Variables	No. of patients (n=310)
Background factor
Sex ratio (M:F)	181:129
Age*	71 (IQR 13)
Body mass index*	22 (IQR 4.7)
Etiology
HBs-Ag	22 (7%)
HCV-Ab	56 (18%)
Hypertension	127 (41%)
Hyperlipidemia	49 (16%)
Diabetes	65 (22%)
Tumor factor
CEA (ng/ml)*	3.1 (IQR 4.2)
CA19-9 (U/ml)*	46.6 (IQR 280.9)
Morphology
Mass-forming (MF)	237 (76%)
Periductal-infiltrating (PI)	35 (11%)
MF+PI	38 (12%)
Tumor size (cm)*	4.2 (IQR 3.7)
Multi-nodular	60 (19%)
Tumor localization
Hilar	123 (40%)
Peripheral left side	107 (34%)
Peripheral right side	80 (26%)
Pathology
Vascular invasion	167 (53%)
Serosa invasion	120 (39%)
Lymph-node metastasis	90 (29%)
Grading: Moderate/Poorly diffrenciated	227 (73%)
Treatment factor
Preoperative chemotherapy	8 (2%)
Surgical procedure
Type of hepatectomy
Segmentectomy	21 (7%)
Sectionectomy	46 (15%)
Hemihepatectomy	230 (74%)
Trisectionectomy	13 (4%)
Lymph-node dissection	224 (72%)
Normal dissection	42 (13%)
Extended dissection	182 (55%)
Bile duct resection	95 (30%)
Vascular reconstruction	27 (9%)
Operative time (min.)*	360 (IQR 275)
Blood loss (ml)*	705 (IQR 954)
Postoperative Complication
none	197 (64%)
C-D grade I-II	63 (20%)
C-D grade III-IV	42 (13%)
C-D grade V	8 (2%)
Postoperative chemotherapy	125 (40%)
*Median and Interquartile range
Abbreviations: C-D, Clavien Dindo classification
